# Supplementary material for: Phase-Selective Synthesis of Anatase and Rutile TiO2 Nanocrystals and Their Impacts on Grapevine Leaves: Accumulation of Mineral Nutrients and Triggering the Plant Defense
Source: Nanomaterials (Basel). 2022 Jan 29;12(3):483. doi: 10.3390/nano12030483 (PMC8838626; doi:10.3390/nano12030483)
Supplement: Supplementary file 1 [file nanomaterials-12-00483-s001.zip]

Archive with 1 entries (1 files):
- nanomaterials-1566118-supplementary.pdf
